# Supplementary material for: Identification of Nitrogen Use Efficiency Genes in Barley: Searching for QTLs Controlling Complex Physiological Traits
Source: Front Plant Sci. 2016 Oct 21;7:1587. doi: 10.3389/fpls.2016.01587 (PMC5073129; doi:10.3389/fpls.2016.01587)
Supplement: Supplementary file 1 [file Table1.XLS]

## Sheet: Fig. S1 Barley consensus map
	Figure S1. Original barley consensus genetic map

## Sheet: Table S1  NPF transporters
Supplementary TableS1 Low affinity nitrate transporters (NPF) gene family in barley
Barley (Hordeum vulgare)
Candidate gene	Position on chromosome	Morex contig	MxBk (cM)	Gene ID	Gene models	fl cDNA	# Introns	MSU ID
HvNRT1(PTR) I-1	5: 506,510,738	Contig_59985	131.6	MLOC_71512	1	Y	0	LOC_Os02g37040
HvNRT1(PTR) I-2	7: 288,932,136	Contig_136241	70.57	MLOC_5403	3	Y	1,2,0	LOC_Os08g05910
HvNRT1(PTR) I-3-5	1: 280,393,956	Contig_43675	50.57	MLOC_59508	3	Y	3,1,0	LOC_Os10g40600
HvNRT1(PTR) I-4-5	5: 498,813,280	Contig_1557910	125.76	MLOC_9838	3	Y	4,4,0	LOC_Os11g17970
HvNRT1(PTR) I-5	1: 10,009,901	Contig_244289	13.38	MLOC_34630	4	Y	1,1,1	LOC_Os01g37590
HvNRT1(PTR) I-6	7: 467,400,248	Contig_42654	76.42	MLOC_58425	1	Y	3	LOC_Os06g38294
HvNRT1(PTR) I-7	2: 519,614,846	Contig_54006	59.07	MLOC_67974	4	Y	0,1,3,4	LOC_Os04g36040
HvNRT1(PTR) I-8	2: 246,281,077	Contig_79540	55.67	MLOC_78293	1	Y	4	LOC_Os11g18044
HvNRT1(PTR) II-15	6: 419,955,423	Contig_52313	61.05	MLOC_66939	1	Y	3	LOC_Os02g46460
HvNRT1(PTR) II-1-5	1: 271,801,695	Contig_137378	49.58	MLOC_6323	5	Y	0,3,4,5	LOC_Os10g42870
HvNRT1(PTR) II-2	4: 28,923,699	Contig_42313	34.57	MLOC_58062	1	Y	4	LOC_Os03g51050
HvNRT1(PTR) II-5	3: 500,041,338	Contig_53582	102.33	MLOC_67756	3	Y	3,4	LOC_Os01g67630
HvNRT1(PTR) II-6	4: 536,529,749	Contig_39060	111.97	MLOC_54335	4	N	2,4	LOC_Os02g48570
HvNRT1(PTR) II-9	4: 441,041,572	Contig_1569629	59.63	MLOC_15016	8	N	0-3	LOC_Os03g13250
HvNRT1(PTR) III-10	7: 564,669,862	Contig_139552	110.27	MLOC_7577	1	Y	0	LOC_Os05g27010
HvNRT1(PTR) III-11	1: 412,936,760	Contig_1563785	86.83	MLOC_12648	2	Y	1,0	LOC_Os05g35594
HvNRT1(PTR) III-12	3: 478,318,793	Contig_109725	86.19	MLOC_1137	7	Y	0-4	LOC_Os01g65200
HvNRT1(PTR) III-14	1: 127,405,283	Contig_2550282	47.83	MLOC_38366	1	Y	2	LOC_Os10g33170
HvNRT1(PTR) III-1-5	3: 478,589,777	Contig_41219	86.33	MLOC_56891	6	N	0,3,4	LOC_Os01g65100
HvNRT1(PTR) III-2	1: 130,151,939	Contig_159191	42.83	MLOC_20817	2	Y	2,3	LOC_Os10g33210
HvNRT1(PTR) III-3	4: 524,394,631	Contig_64839	102.76	MLOC_73967	1	Y	0	LOC_Os03g04570
HvNRT1(PTR) III-4-5	2: 624,370,535	Contig_48177	148.16	MLOC_63951	3	Y	1,21	LOC_Os04g59480
HvNRT1(PTR) III-5-3	3: 478,338,707	Contig_59635	86.19	MLOC_71333	5	Y	1,2,3	LOC_Os01g65110
HvNRT1(PTR) III-6-5	1: 411,799,444	Contig_1561828	86.54	MLOC_11789	1	Y	1	LOC_Os05g35650
HvNRT1(PTR) III-7	3: 478,357,824	Contig_51147	86.19	MLOC_66142	2	Y	0,1	LOC_Os01g65190
HvNRT1(PTR) III-9	3: 478,771,617	Contig_275395	86.33	MLOC_44794	7	Y	0,2-5	LOC_Os01g65200
HvNRT1(PTR) IV-1-3	4: 8,982,431	Contig_37322	14.94	MLOC_52153	3	Y	0,1	LOC_Os03g48180
HvNRT1(PTR) IV-3	7: 50,340,974	Contig_137593	40.37	MLOC_6466	1	Y	0	LOC_Os05g27304
HvNRT1(PTR) IV-4	1: 342,334,082	Contig_47485	59.14	MLOC_63316	2	Y	1,2	LOC_Os05g34000
HvNRT1(PTR) IV-5	1: 351,105,438	Contig_1559596	60.84	MLOC_10689	3	Y	0,1,2	LOC_Os05g33960
HvNRTI(PTR) II-10	4: 449,475,994	Contig_135646	59.99	MLOC_4903	3	Y	0,3,4	LOC_Os03g13240
