# Supplementary material for: Identification of Nitrogen Use Efficiency Genes in Barley: Searching for QTLs Controlling Complex Physiological Traits
Source: Front Plant Sci. 2016 Oct 21;7:1587. doi: 10.3389/fpls.2016.01587 (PMC5073129; doi:10.3389/fpls.2016.01587)
Supplement: Supplementary file 2 [file Table2.XLS]

## Sheet: Fig. S1 Barley consensus map
	Figure S1. Original barley consensus genetic map

## Sheet: Table S2 Microarray data
Supplementary TableS2 Microarray data from the Barley 1 22k chip
NUE genes	Candidate gene	Morex contig	MLOC	Probe Set ID	EMB	LEA	IMM INF	PIS	ROO	CAR5	CAR16
Glutamate pyruvate transaminase (alanine aminotransferase) (GPT)	HvAlaAT1-1	contig_51312	MLOC_66262	rbah37c06_s_at	10	8.06	8.96	9.61	9.35	9.41	11.94
	HvAlaAT 2-1	contig_37898	MLOC_52901	Contig9175_at	10.3	9.06	9.26	9.24	10.04	9.62	8.97
	HvAlaAT 2-2	contig_57179	MLOC_69931	Contig1672_s_at	9.73	13.19	8.79	9.86	9.1	10.35	9.71
	HvAlaAT 5-1	contig_138706	MLOC_7150	Contig14994_at	6.98	8.34	7.93	7.12	10.03	6.78	4.84
	HvAlaAT 5-2	contig_51539	MLOC_66427	Contig10669_at	7.75	7.39	10.52	10.06	7.97	9.9	8.99
Glutamate glyoxylate aminotransferase (GGT)	HvAGT1	contig_45148	MLOC_57145	Contig13227_at	7.98	7.32	8.99	8.34	7.74	8.41	7.89
	HvAGT2	contig_1577122	MLOC_17573	Contig5255_at	11.6	10.52	11.46	11.4	11.63	11.19	12.14
Nitrate transporter 2 (NRT2,high affinity)	HvNRT2.1	contig_67100	MLOC_75087	Contig26512_at	7.93	8.1	7.83	7.95	12.35	7.92	7.95
	HvNRT2.2	contig_42664	MLOC_58437	Contig17222_at	4.48	5.1	4.59	4.91	8.78	5.04	4.87
	HvNRT2.3	contig_42664	MLOC_58438	AF091115_at	4.48	5.1	4.59	4.91	8.78	5.04	4.87
	HvNRT2.4	contig_37664	MLOC_52621	U34198_at	3.4	4.06	3.13	3	9.61	3.69	3.31
	HvNRT2.5	contig_49761	MLOC_65110	Contig17222_at	6.53	6.67	5.72	6.19	6.78	6.33	6.24
	HvNRT2.6	contig_114886	MLOC_1673	Contig26512_at	6.91	7.18	6.65	6.61	10.93	6.92	7.07
	HvNRT2.7	contig_58466	MLOC_70747	Contig4211_at	9.19	10.76	9.15	11.07	9.23	10.55	9.72
NRT2 partener protein (NAR2)	HvNAR2.1	contig_127434	MLOC_3053	Contig4953_at	6.14	7.66	4.36	3.25	12.15	4.04	4.33
	HvNAR2.2	contig_64422	MLOC_73802	Contig4952_x_at	8.61	6.59	5.5	3.58	12.2	3.25	5.85
	HvNAR2.3	contig_44268	MLOC_60308	Contig4952_x_at	8.61	6.59	5.5	3.58	12.2	3.25	5.85
* Microarray data value is Log10 intensity and MAS 5.0 normalization. The detailed information can be accessed in http://www.plexdb.org/modules/PD_browse/experiment_browser.php
**EMB, embryo; LEA, leaf; IMM INF, immature inflorescence;PIS, pistil; ROO, root; CAR5/16, 5/16DAP caryopsis
