# Supplementary material for: Identification of Nitrogen Use Efficiency Genes in Barley: Searching for QTLs Controlling Complex Physiological Traits
Source: Front Plant Sci. 2016 Oct 21;7:1587. doi: 10.3389/fpls.2016.01587 (PMC5073129; doi:10.3389/fpls.2016.01587)
Supplement: Supplementary file 3 [file Table3.XLS]

## Sheet: Fig. S1 Barley consensus map
	Figure S1. Original barley consensus genetic map

## Sheet: Table S3 NUE orthologous genes
Supplementary Table S3 Orthologous genes (wheat and rice) corresponding to the LG3H GOGAT barley locus
Barley (Hordeum vulgare)					Wheat (Triticum aestivum)			Rice (Oryza sativa)
Gene ID	Contig name	cM	Position (Start)	Function	Gene/Accession	Function	Position (Start)	Gene	Position MSU	Function
					TAA_ctg0616b.00190.1	Metal ion binding	76824	LOC_Os01g48710	27929928	Metal ion binding
1.MLOC_61174	contig_45186	52.03	368760726	50s ribosomal protein l15-like	TAA_ctg0616b.00200.1	50S ribosomal	82463			50S ribosomal
2.MLOC_12312	contig_1563025	52.03	367505832	RNA polymerase III subunit	TAA_ctg0616b.t00200.1	RNA polymerase III subunit	85931	LOC_Os01g48720	27947047	RNA polymerase III subunit
3.MLOC_73499	contig_63794	52.03	368020499	Aspartic proteinase nepenthesin-2-like	TAA_ctg0616b.00220.1	Putative pepsin A	275846	LOC_Os01g48750	27961544	Putative pepsin A
4.MLOC_56911	contig_41238	52.2	406014935	THAP domain-containing protein 4	TAA_ctg0616b.00230.1	Hypothetical	508525	LOC_Os01g48760	27965444	Hypothetical
5.MLOC_56911	contig_41238	52.2	406014935	60S ribosomal protein L37a	TAA_ctg0616b.00240.1	60S ribosomal	512600	LOC_Os01g48770	27965533	60S ribosomal
6.MLOC_59837	contig_43950	51.7	346589862	Rubisco subunit binding-protein	TAA_ctg0382b.00170.1	Similar to YT521-B-like	1608715	LOC_Os01g48790	27990383	Similar to YT521-B-like
					TAA_ctg0382b.00160.1	Triose-phosphate transporter	1394522	LOC_Os01g48800	27997546	Triose-phosphate transporter family
7.MLOC_2142	contig_118998	52.62	408663896	TFIID subunit 11				LOC_Os01g48810	28011895
8.MLOC_45667	contig_279890	N.A	unordered:3934572	Cyclase/dehydrase	TAA_ctg0382b.00150.1	cyclase/dehydrase	1094793	LOC_Os01g48820	28014006	cyclase/dehydrase
9.MLOC_70215	contig_57597	52.76	416353095	F-box	TAA_ctg0382b.00140.1	F-box	967404			F-box
10.MLOC_5299	contig_136111	52.76	408720535	Hypothetical	TAA_ctg0382b.00130.1	Hypothetical	879413	LOC_Os01g48830	28017874	Hypothetical
11.MLOC_75795	contig_44377	51.34	50825766	NAC domain-containing protein	TAA_ctg0382b.00120.1	similar to No apical meristem	812528	LOC_Os01g48840	28027529	similar to No apical meristem
					TAA_ctg0382b.00100.2	Dopamine beta-monooxygenase	663636	LOC_Os01g48850	28028738	Dopamine beta-monooxygenase
12.MLOC_8076	contig_141060	52.62	408811987	O-acyltransferase wsd1/Wax synthase	TAA_ctg0382b.00090.1	Hypothetical	582185	LOC_Os01g48874	28032816	Hypothetical
13.MLOC_63284	contig_47455	51.77	352069580	Protein X8 domain containing protein	TAA_ctg0382b.00080.1	Hypothetical	325630			Hypothetical
14.MLOC_71271	contig_59463	51.77	351874723	Beclin-1-like	TAA_ctg0382b.00070.1	Beclin-1-like	299209	LOC_Os01g48920	28070679	Beclin-1-like
15.MLOC_71270	contig_59463	51.77	351880092	Splicing factor 3a subunit	TAA_ctg0382b.00060.1	Hypothetical	295442	LOC_Os01g48930	28083388	Hypothetical
					TAA_ctg0382b.00050.1	Hypothetical	293004	LOC_Os01g48950	28088399	Hypothetical
16.MLOC_13604	contig_1566054	51.62	282809675	Glutamate synthase GOGAT	TAA_ctg0382b.00040.1	Glutamate synthase GOGAT	273227	LOC_Os01g48960	28091208	Glutamate synthase GOGAT
