# Supplementary material for: Identification of Nitrogen Use Efficiency Genes in Barley: Searching for QTLs Controlling Complex Physiological Traits
Source: Front Plant Sci. 2016 Oct 21;7:1587. doi: 10.3389/fpls.2016.01587 (PMC5073129; doi:10.3389/fpls.2016.01587)
Supplement: Supplementary file 4 [file Table4.XLS]

## Sheet: Fig. S1 Barley consensus map
	Figure S1. Original barley consensus genetic map

## Sheet: Table S4 Detailed field trials
Supplementary Table S4 Characteristics of original field trials used for meta-analysis
Parental Genotypes	Population Size	Population Type	Number of Markers	Markers Type	Location	Year (s)	Refs
Lewis (CI15856) x Karl (CI15487)	146	RIL	110	AFLP and SNP	Bozeman, MT, USA	2000, 2001	Mickelson et al., 2003
spring and winter barley	192	GWAS, key landraces, old (pre 1980) and more modern (post 1980)	1536	SNP	ICARDA field site in Tel Hadya, Syria	2004, 2005	Comadran et al., 2011
Cultivated (Hordeum vulgare L.) and wild (Hordeum spontaneum L.)	223	GWAS, Land races, cultivars	816	DarT, SNP and SSR	Breda and Tel Hadya, Syria	2004, 2005	Varshney et al., 2012
Spring Barley	224	GWAS, Cultivars, advanced breeding lines	957	SNP	Stuttgart (Southwest Germany),Irlbach (Southeast Germany) and Wohlde (Northern Germany)	2004, 2005	Pasam et al., 2012
Spring and winter Barley	615	GWAS, Cultivars, advanced breeding lines	1536	SNP	UK barley breeding companies	1993, 1994	Wang et al., 2012
Hulled and hulless winter barley (Hordeum vulgare L.)	329	GWAS, Cultivars, advanced breeding lines	3072	SNP	Warsaw, Blacksburg, VA, USA	2006, 2008, 2009	Berger et al., 2013
Prisma x Apex	94	RIL	191	AFLP	Jiangxi Agricultural University, China	2005, 2008	Kindu et al., 2014
Spring Barley CAP germplasm	770	GWAS, Cultivars, advanced breeding lines	1536	SNP	Bozeman, MT, USA	2006, 2007, 2009, 2010	Pauli et al., 2014
Orria x Plaisant	234	RIL	382	SNP	Sa´daba (Zaragoza, Spain), Gimenells (Lleida, Spain), Bell-lloc (Lleida, Spain), and Fiorenzuola d’Arda (Piacenza, Italy)	2008/2009; 2009/2010	Mansour et al., 2014
Spring and winter Barley CAP germplasm	1862	GWAS, Barley CAP lines	3072	SNP	Eight locations (AB6, MN6, ND6, OR6, AB2, MT2, ND and WA2 ) in USA	2006, 2007, 2009, 2011	Mohammadi et al., 2015
