# Supplementary material for: Identification of Nitrogen Use Efficiency Genes in Barley: Searching for QTLs Controlling Complex Physiological Traits
Source: Front Plant Sci. 2016 Oct 21;7:1587. doi: 10.3389/fpls.2016.01587 (PMC5073129; doi:10.3389/fpls.2016.01587)
Supplement: Supplementary file 5 [file Table5.XLS]

## Sheet: Fig. S1 Barley consensus map
	Figure S1. Original barley consensus genetic map

## Sheet: Table 5 Consensus marker
Supplementary Table S5 Consensus genetic map marker positions (revised from Muñoz-Amatriaín et al., 2011 )
	Consensus Genetic Map
Marker	Chromosome	Bin	cM
1_1165	1H	1	0
3_0969	1H	2	0.305866
1_0420	1H	3	0.544441
1_0895	1H	4	0.893129
1_1223	1H	5	1.24182
2_1354	1H	6	1.67615
2_1067	1H	7	1.87802
2_0502	1H	8	2.55092
1_0460	1H	9	3.20548
1_1311	1H	9	3.20548
2_0842	1H	9	3.20548
3_0715	1H	9	3.20548
1_0410	1H	10	4.71034
1_0419	1H	10	4.71034
2_0238	1H	10	4.71034
2_1456	1H	10	4.71034
3_1144	1H	10	4.71034
3_0820	1H	10	4.71034
1_0636	1H	11	5.41383
1_1011	1H	12	6.97986
3_0933	1H	12	6.97986
1_0716	1H	13	8.29509
2_1174	1H	14	8.95576
2_0177	1H	15	9.37173
2_1226	1H	15	9.37173
2_0665	1H	16	10.687
3_1149	1H	16	10.687
3_0918	1H	17	11.3476
3_0951	1H	17	11.3476
3_0919	1H	17	11.3476
3_0950	1H	17	11.3476
3_0952	1H	17	11.3476
3_1533	1H	17	11.3476
1_0332	1H	18	11.6596
3_0588	1H	19	12.9381
2_0318	1H	20	14.5898
3_0955	1H	20	14.5898
1_0775	1H	21	15.905
2_0749	1H	21	15.905
3_0948	1H	21	15.905
1_0484	1H	22	17.1346
1_0030	1H	23	17.3977
2_0371	1H	23	17.3977
3_0876	1H	24	18.2174
1_0873	1H	25	20.3279
2_0712	1H	25	20.3279
3_0241	1H	25	20.3279
1_0186	1H	26	22.0407
1_0757	1H	26	22.0407
2_0767	1H	26	22.0407
1_0744	1H	27	23.619
2_1048	1H	28	24.035
2_1233	1H	29	25.2951
3_1276	1H	30	25.497
2_0617	1H	31	27.1181
1_0760	1H	32	28.2008
1_0814	1H	33	28.99
1_0238	1H	34	30.1462
1_0250	1H	34	30.1462
1_1357	1H	34	30.1462
2_1072	1H	35	30.8068
3_1177	1H	35	30.8068
1_0764	1H	36	34.4466
1_1498	1H	36	34.4466
3_0336	1H	37	35.1134
1_0275	1H	38	35.768
2_1095	1H	38	35.768
2_0514	1H	39	35.9821
1_0597	1H	40	36.6427
1_1266	1H	40	36.6427
3_0268	1H	40	36.6427
2_1134	1H	41	37.2973
1_0314	1H	42	38.3556
1_0235	1H	43	40.4049
1_0259	1H	43	40.4049
1_0294	1H	43	40.4049
1_0526	1H	43	40.4049
3_0683	1H	43	40.4049
3_1467	1H	43	40.4049
3_0796	1H	43	40.4049
1_0957	1H	44	41.7446
1_1064	1H	44	41.7446
2_0855	1H	44	41.7446
1_1301	1H	44	41.7446
1_0159	1H	45	42.4236
1_0300	1H	45	42.4236
2_0260	1H	45	42.4236
1_0438	1H	45	42.4236
1_0470	1H	45	42.4236
1_1478	1H	45	42.4236
1_0506	1H	45	42.4236
1_0985	1H	45	42.4236
2_1188	1H	45	42.4236
1_1036	1H	45	42.4236
2_1408	1H	45	42.4236
3_0498	1H	45	42.4236
1_1336	1H	45	42.4236
1_1373	1H	45	42.4236
2_0047	1H	45	42.4236
2_0427	1H	45	42.4236
2_0698	1H	45	42.4236
2_0660	1H	45	42.4236
2_0757	1H	45	42.4236
2_1193	1H	45	42.4236
3_0043	1H	45	42.4236
3_0404	1H	45	42.4236
3_0438	1H	45	42.4236
3_1208	1H	45	42.4236
3_0436	1H	45	42.4236
3_0562	1H	45	42.4236
3_0762	1H	45	42.4236
3_1191	1H	45	42.4236
1_1287	1H	46	43.0843
1_1484	1H	47	44.1671
1_0833	1H	48	44.5891
1_0938	1H	48	44.5891
1_1209	1H	48	44.5891
3_1381	1H	48	44.5891
2_1357	1H	48	44.5891
1_0075	1H	49	45.2009
1_0520	1H	49	45.2009
1_0933	1H	49	45.2009
1_1162	1H	49	45.2009
1_1169	1H	49	45.2009
2_1312	1H	49	45.2009
2_1529	1H	49	45.2009
3_0059	1H	49	45.2009
3_0592	1H	49	45.2009
3_1272	1H	49	45.2009
3_0110	1H	49	45.2009
3_0406	1H	49	45.2009
3_0478	1H	49	45.2009
3_0499	1H	49	45.2009
3_0694	1H	49	45.2009
3_0750	1H	49	45.2009
3_0258	1H	49	45.2009
3_0462	1H	49	45.2009
3_0350	1H	49	45.2009
3_1134	1H	49	45.2009
2_1000	1H	50	45.8493
2_0810	1H	51	46.5039
2_0912	1H	51	46.5039
1_1107	1H	52	47.2135
3_0522	1H	52	47.2135
3_0786	1H	52	47.2135
1_1217	1H	53	48.2901
1_1359	1H	53	48.2901
2_1217	1H	53	48.2901
1_0293	1H	54	48.9875
1_1326	1H	54	48.9875
2_0798	1H	54	48.9875
2_1361	1H	54	48.9875
3_0243	1H	54	48.9875
3_0741	1H	54	48.9875
1_1256	1H	55	49.6482
3_0710	1H	55	49.6482
1_0324	1H	56	50.5413
1_0198	1H	57	51.202
3_0348	1H	57	51.202
1_1248	1H	58	51.9055
2_1053	1H	58	51.9055
3_0343	1H	58	51.9055
1_0768	1H	59	52.6273
2_1333	1H	59	52.6273
2_0997	1H	60	53.4042
1_0552	1H	61	54.542
1_1444	1H	61	54.542
3_0821	1H	61	54.542
2_1463	1H	62	57.2703
1_0176	1H	63	58.5856
1_0201	1H	63	58.5856
2_0095	1H	63	58.5856
3_0753	1H	63	58.5856
1_0617	1H	64	59.2891
1_1049	1H	64	59.2891
1_0798	1H	64	59.2891
3_0304	1H	64	59.2891
3_0744	1H	64	59.2891
2_1131	1H	65	59.9926
1_0302	1H	66	60.6471
3_1179	1H	67	61.3934
3_1401	1H	67	61.3934
2_0432	1H	68	62.0541
2_0642	1H	69	62.5985
2_1431	1H	69	62.5985
1_0516	1H	70	63.143
1_0043	1H	71	63.7425
1_0068	1H	72	64.0912
1_0002	1H	73	64.4398
1_0960	1H	73	64.4398
1_1062	1H	73	64.4398
1_1367	1H	73	64.4398
2_0956	1H	73	64.4398
2_1219	1H	73	64.4398
2_1347	1H	73	64.4398
3_1464	1H	73	64.4398
3_0295	1H	74	69.0768
1_0166	1H	75	71.8112
1_0463	1H	75	71.8112
2_0157	1H	75	71.8112
2_0290	1H	75	71.8112
2_0696	1H	76	72.4658
3_0298	1H	77	73.1264
3_0505	1H	78	73.781
2_0120	1H	79	74.8148
2_0229	1H	79	74.8148
2_1057	1H	79	74.8148
3_0742	1H	79	74.8148
3_1160	1H	79	74.8148
1_1075	1H	80	75.4755
2_1176	1H	80	75.4755
1_1267	1H	81	76.2218
1_0006	1H	82	76.9192
1_0890	1H	82	76.9192
1_0279	1H	83	77.5737
1_0686	1H	84	77.9224
2_1126	1H	85	78.577
2_0121	1H	86	80.4672
2_0990	1H	86	80.4672
2_0657	1H	87	82.0944
1_0466	1H	88	84.7065
1_1037	1H	89	86.2481
3_0072	1H	90	87.4349
1_0434	1H	91	88.8847
1_1463	1H	91	88.8847
1_0471	1H	92	89.7656
2_1192	1H	92	89.7656
1_0830	1H	92	89.7656
1_1144	1H	92	89.7656
2_0434	1H	92	89.7656
3_0204	1H	92	89.7656
2_0550	1H	93	90.31
1_0535	1H	94	91.7292
1_1189	1H	95	92.4266
2_0769	1H	95	92.4266
2_0792	1H	95	92.4266
2_0475	1H	96	93.4849
2_0937	1H	96	93.4849
2_1446	1H	96	93.4849
3_0546	1H	97	94.1456
1_0433	1H	98	95.1427
2_1301	1H	98	95.1427
3_1163	1H	98	95.1427
1_0865	1H	99	96.9534
1_1008	1H	99	96.9534
2_1373	1H	99	96.9534
1_0396	1H	100	98.6846
2_0149	1H	100	98.6846
3_1192	1H	100	98.6846
1_0822	1H	101	100.404
1_1277	1H	101	100.404
3_1319	1H	101	100.404
1_0522	1H	102	101.34
2_0169	1H	103	101.994
2_0754	1H	103	101.994
1_0357	1H	104	103.994
1_1173	1H	104	103.994
1_0111	1H	105	105.775
2_0125	1H	105	105.775
2_0153	1H	105	105.775
2_0187	1H	105	105.775
2_0909	1H	105	105.775
2_0267	1H	105	105.775
2_0613	1H	105	105.775
2_1020	1H	105	105.775
3_0532	1H	105	105.775
3_1152	1H	105	105.775
3_0509	1H	106	107.09
3_0191	1H	107	107.775
2_0780	1H	108	108.521
2_0921	1H	109	109.378
2_0625	1H	110	110.081
2_0220	1H	111	111.152
1_0231	1H	112	111.812
2_0021	1H	112	111.812
2_0844	1H	112	111.812
1_0789	1H	113	114.057
2_1392	1H	113	114.057
3_0014	1H	114	114.718
3_1526	1H	115	115.091
1_0905	1H	116	116.162
1_0729	1H	117	116.241
1_1116	1H	117	116.241
1_0963	1H	118	117.245
1_1409	1H	118	117.245
1_0338	1H	119	118.982
1_0854	1H	120	119.783
2_0959	1H	120	119.783
3_0257	1H	120	119.783
2_1172	1H	121	121.563
1_0911	1H	122	121.802
1_0858	1H	123	122.34
2_0677	1H	123	122.34
1_1528	1H	123	122.34
2_0908	1H	123	122.34
2_1038	1H	123	122.34
1_0339	1H	124	123.105
1_0586	1H	124	123.105
3_1105	1H	124	123.105
1_1457	1H	125	123.808
1_1443	1H	126	125.295
1_0722	1H	127	126.61
2_1140	1H	128	127.265
1_0207	1H	129	128.042
1_1481	1H	129	128.042
2_1068	1H	129	128.042
3_0403	1H	129	128.042
3_1377	1H	129	128.042
1_0644	1H	130	128.629
1_0808	1H	131	129.712
3_1387	1H	131	129.712
1_0693	1H	132	130.415
1_1038	1H	133	132.165
2_0133	1H	133	132.165
3_0649	1H	133	132.165
1_0903	1H	134	133.468
1_0059	1H	135	134.214
2_0383	1H	136	134.96
1_0782	1H	137	135.621
1_1271	1H	138	136.704
3_0803	1H	138	136.704
2_1105	1H	139	137.78
1_0041	1H	140	138.857
1_0512	1H	140	138.857
1_1105	1H	140	138.857
1_1496	1H	140	138.857
1_1509	1H	140	138.857
2_0599	1H	140	138.857
2_0603	1H	140	138.857
2_1384	1H	140	138.857
3_0277	1H	140	138.857
2_0594	1H	141	139.603
2_0138	1H	142	140.686
2_0840	1H	142	140.686
1_0590	1H	143	141.463
1_0746	1H	143	141.463
2_0915	1H	143	141.463
3_0231	1H	143	141.463
2_0772	1H	144	142.546
1_0029	1H	145	143.2
1_0443	1H	145	143.2
2_0429	1H	145	143.2
3_0934	1H	145	143.2
3_0048	1H	145	143.2
3_1081	1H	145	143.2
1_0970	2H	1	0
3_1446	2H	2	0.660671
1_0718	2H	3	3.09536
2_1415	2H	4	3.84168
3_1224	2H	5	4.58799
1_0326	2H	6	4.72257
1_1030	2H	7	6.08673
1_0163	2H	8	6.82693
1_0230	2H	9	7.91581
1_1059	2H	9	7.91581
1_0592	2H	10	9.12092
2_1377	2H	10	9.12092
3_0781	2H	10	9.12092
2_0563	2H	11	10.0691
2_1532	2H	11	10.0691
1_0502	2H	12	10.8644
1_1119	2H	12	10.8644
2_0161	2H	12	10.8644
2_0430	2H	12	10.8644
3_1497	2H	12	10.8644
2_0562	2H	12	10.8644
3_0155	2H	12	10.8644
3_0402	2H	12	10.8644
3_0775	2H	12	10.8644
2_1416	2H	13	12.0695
3_0631	2H	13	12.0695
2_1423	2H	14	12.773
3_1534	2H	15	13.4336
2_0107	2H	16	14.4246
2_0724	2H	17	14.9813
3_1284	2H	18	15.9846
1_1040	2H	19	16.1436
1_0943	2H	20	17.2386
1_0180	2H	21	20.4502
1_0777	2H	21	20.4502
3_0871	2H	22	25.3318
3_0872	2H	22	25.3318
2_1015	2H	23	25.9986
1_0216	2H	24	26.6287
2_0394	2H	24	26.6287
2_1261	2H	25	27.4974
2_1265	2H	25	27.4974
2_1366	2H	25	27.4974
2_1187	2H	26	28.1519
2_0593	2H	27	29.045
1_0891	2H	28	29.7485
1_0307	2H	29	30.4214
2_0368	2H	29	30.4214
2_1049	2H	30	31.1677
1_0787	2H	31	31.9141
1_0987	2H	31	31.9141
1_1304	2H	31	31.9141
2_0864	2H	32	32.3484
1_1110	2H	33	32.9785
1_1452	2H	34	33.8165
1_0847	2H	35	34.2386
2_1304	2H	35	34.2386
2_0173	2H	36	37.7745
1_0525	2H	37	38.8633
1_1073	2H	38	39.3711
1_0178	2H	39	40.0317
1_0399	2H	39	40.0317
1_1057	2H	39	40.0317
2_1461	2H	39	40.0317
3_0420	2H	40	40.6863
1_0296	2H	41	42.0076
1_0837	2H	41	42.0076
1_0919	2H	41	42.0076
2_0326	2H	41	42.0076
3_0657	2H	41	42.0076
1_0648	2H	42	42.7784
2_1153	2H	43	43.3779
3_0432	2H	44	44.0447
1_0342	2H	45	44.8216
2_1338	2H	46	45.4762
3_0363	2H	47	46.1368
1_1493	2H	48	46.7424
2_1227	2H	48	46.7424
1_0715	2H	49	47.4826
3_0029	2H	50	48.804
3_0379	2H	50	48.804
1_0486	2H	51	49.5014
3_0491	2H	51	49.5014
1_0204	2H	52	50.5352
1_1340	2H	52	50.5352
2_0281	2H	52	50.5352
2_0672	2H	52	50.5352
1_1061	2H	53	50.994
3_0703	2H	53	50.994
2_0846	2H	54	51.3733
3_1169	2H	54	51.3733
1_1505	2H	55	51.8749
1_0297	2H	56	53.0861
1_0498	2H	56	53.0861
1_1054	2H	57	53.184
1_0054	2H	58	54.2667
1_0156	2H	58	54.2667
1_1428	2H	58	54.2667
1_0234	2H	58	54.2667
1_0458	2H	58	54.2667
2_0131	2H	58	54.2667
2_1005	2H	59	54.9213
2_0674	2H	60	55.4596
2_0688	2H	60	55.4596
3_0604	2H	60	55.4596
3_0691	2H	60	55.4596
2_0929	2H	61	56.4323
1_0325	2H	62	56.6403
1_0733	2H	62	56.6403
1_0422	2H	62	56.6403
1_1302	2H	62	56.6403
2_1096	2H	62	56.6403
3_0259	2H	62	56.6403
1_0638	2H	63	57.2948
1_1131	2H	63	57.2948
2_1388	2H	63	57.2948
1_1522	2H	64	58.1512
1_0996	2H	65	58.4999
1_1400	2H	65	58.4999
3_1474	2H	65	58.4999
2_0387	2H	66	59.5766
1_0147	2H	67	60.8918
1_1015	2H	67	60.8918
1_1272	2H	67	60.8918
2_0024	2H	67	60.8918
2_0602	2H	67	60.8918
3_0338	2H	67	60.8918
1_0927	2H	68	61.4913
2_0235	2H	68	61.4913
2_0917	2H	68	61.4913
3_0195	2H	68	61.4913
2_0748	2H	68	61.4913
2_0891	2H	68	61.4913
3_0251	2H	68	61.4913
3_0209	2H	69	62.1887
1_0558	2H	70	62.8493
3_0557	2H	70	62.8493
1_0997	2H	70	62.8493
2_0643	2H	70	62.8493
1_0330	2H	71	63.5528
1_0485	2H	71	63.5528
2_0500	2H	71	63.5528
1_0602	2H	71	63.5528
1_0796	2H	71	63.5528
1_1133	2H	71	63.5528
1_0898	2H	71	63.5528
1_0948	2H	71	63.5528
3_1288	2H	71	63.5528
3_0634	2H	72	65.5287
1_0070	2H	73	66.1955
1_0679	2H	73	66.1955
1_1046	2H	73	66.1955
1_1155	2H	73	66.1955
2_0181	2H	73	66.1955
3_0772	2H	73	66.1955
2_1286	2H	73	66.1955
3_0853	2H	73	66.1955
1_0012	2H	74	67.0825
1_0057	2H	74	67.0825
1_0194	2H	74	67.0825
1_0243	2H	74	67.0825
2_0862	2H	74	67.0825
1_0358	2H	74	67.0825
2_0631	2H	74	67.0825
1_0624	2H	74	67.0825
1_0947	2H	74	67.0825
1_1211	2H	74	67.0825
1_1247	2H	74	67.0825
2_0878	2H	74	67.0825
2_1434	2H	74	67.0825
1_1288	2H	74	67.0825
2_0196	2H	74	67.0825
2_1337	2H	74	67.0825
3_0068	2H	74	67.0825
3_0206	2H	74	67.0825
3_1189	2H	74	67.0825
3_1218	2H	74	67.0825
2_0476	2H	74	67.0825
3_0042	2H	74	67.0825
3_0828	2H	74	67.0825
1_0474	2H	75	67.6331
2_0039	2H	75	67.6331
1_0099	2H	76	68.0674
1_1178	2H	76	68.0674
1_1354	2H	76	68.0674
2_0032	2H	76	68.0674
2_0417	2H	76	68.0674
2_0458	2H	76	68.0674
2_0160	2H	76	68.0674
3_0179	2H	76	68.0674
3_0514	2H	76	68.0674
3_0561	2H	76	68.0674
3_0582	2H	76	68.0674
3_1175	2H	76	68.0674
3_1302	2H	76	68.0674
1_0317	2H	77	68.5568
2_0251	2H	77	68.5568
2_0669	2H	77	68.5568
1_0035	2H	78	69.0462
1_0038	2H	78	69.0462
1_1001	2H	78	69.0462
1_0154	2H	78	69.0462
1_0883	2H	78	69.0462
1_1369	2H	78	69.0462
1_1206	2H	78	69.0462
2_0438	2H	78	69.0462
1_1384	2H	79	69.7925
2_0335	2H	80	70.5388
3_0245	2H	81	71.2851
1_0640	2H	82	72.0314
2_0585	2H	82	72.0314
1_0191	2H	83	72.9919
1_0685	2H	83	72.9919
1_0436	2H	83	72.9919
1_0909	2H	83	72.9919
1_1324	2H	83	72.9919
1_1504	2H	83	72.9919
2_0390	2H	83	72.9919
2_0532	2H	83	72.9919
2_0887	2H	83	72.9919
2_1399	2H	83	72.9919
3_0108	2H	83	72.9919
3_0265	2H	83	72.9919
3_0275	2H	83	72.9919
3_0323	2H	83	72.9919
3_0724	2H	83	72.9919
1_0632	2H	84	73.3467
1_0692	2H	84	73.3467
1_1278	2H	85	73.8911
1_1316	2H	85	73.8911
1_1430	2H	85	73.8911
2_0374	2H	85	73.8911
2_0442	2H	85	73.8911
3_1256	2H	85	73.8911
2_1476	2H	86	74.5518
3_1252	2H	86	74.5518
2_1094	2H	87	75.2981
2_1166	2H	88	75.9526
1_1121	2H	89	76.6133
1_1347	2H	89	76.6133
2_1110	2H	89	76.6133
1_0545	2H	90	77.7573
1_1072	2H	90	77.7573
2_0690	2H	91	78.5403
2_1144	2H	91	78.5403
1_0651	2H	92	79.8188
1_1096	2H	93	79.9167
1_0265	2H	94	80.143
2_1258	2H	95	80.3571
1_0017	2H	96	81.3114
1_0407	2H	97	82.4431
1_0719	2H	97	82.4431
2_0833	2H	97	82.4431
2_1251	2H	97	82.4431
3_0205	2H	97	82.4431
3_1020	2H	97	82.4431
3_1021	2H	97	82.4431
1_0717	2H	98	82.9814
2_1205	2H	98	82.9814
2_0667	2H	99	83.6972
2_0528	2H	100	84.3517
1_0650	2H	101	84.9573
1_0831	2H	101	84.9573
1_1402	2H	101	84.9573
2_0947	2H	101	84.9573
2_1078	2H	101	84.9573
3_1383	2H	101	84.9573
2_0419	2H	102	85.5201
2_1156	2H	102	85.5201
3_0674	2H	102	85.5201
3_1380	2H	102	85.5201
3_1394	2H	102	85.5201
2_0960	2H	103	85.7281
1_0952	2H	104	86.5845
1_1449	2H	104	86.5845
2_0734	2H	104	86.5845
3_0178	2H	105	87.2452
1_0196	2H	106	89.6799
1_1388	2H	106	89.6799
1_1435	2H	106	89.6799
3_0696	2H	106	89.6799
3_0746	2H	106	89.6799
3_1398	2H	106	89.6799
1_0818	2H	107	90.4752
2_0489	2H	107	90.4752
3_1445	2H	107	90.4752
2_0699	2H	108	91.1114
2_1282	2H	109	91.7659
1_0859	2H	110	93.2647
3_1293	2H	110	93.2647
1_0786	2H	111	94.2495
2_1242	2H	111	94.2495
1_0619	2H	112	95.5831
1_0823	2H	112	95.5831
1_1214	2H	112	95.5831
1_1100	2H	113	96.2316
2_0781	2H	113	96.2316
1_0287	2H	114	98.7397
2_0340	2H	114	98.7397
1_0213	2H	115	99.3942
3_0896	2H	115	99.3942
3_1205	2H	115	99.3942
3_0897	2H	115	99.3942
3_0899	2H	115	99.3942
3_0900	2H	115	99.3942
3_0901	2H	115	99.3942
1_1533	2H	116	100.049
1_0475	2H	117	101.303
2_1037	2H	117	101.303
2_1136	2H	117	101.303
1_0936	2H	118	101.719
2_1245	2H	118	101.719
3_1424	2H	118	101.719
1_0969	2H	119	102.379
1_1058	2H	119	102.379
2_1351	2H	119	102.379
2_0793	2H	120	103.126
1_0214	2H	121	105.622
2_0080	2H	122	107.041
2_1007	2H	122	107.041
3_0216	2H	123	107.922
1_0138	2H	124	108.576
1_0649	2H	124	108.576
1_1285	2H	124	108.576
2_1175	2H	124	108.576
1_1307	2H	125	109.292
2_0086	2H	126	110.931
2_0967	2H	126	110.931
1_1250	2H	127	111.586
1_0876	2H	128	112.259
1_0398	2H	129	113.531
2_0923	2H	129	113.531
3_0200	2H	129	113.531
1_0900	2H	130	114.345
1_1346	2H	130	114.345
1_1466	2H	130	114.345
2_1527	2H	130	114.345
2_0498	2H	131	116.498
2_1340	2H	131	116.498
3_0095	2H	132	117.171
3_0480	2H	132	117.171
1_0630	2H	133	117.587
1_0560	2H	134	118.395
1_1323	2H	134	118.395
1_1480	2H	134	118.395
2_0634	2H	134	118.395
3_0049	2H	134	118.395
3_0555	2H	134	118.395
1_1094	2H	135	119.722
2_0099	2H	136	124.286
2_0763	2H	137	124.567
1_0128	2H	138	124.983
1_0263	2H	138	124.983
1_0544	2H	138	124.983
1_0731	2H	138	124.983
1_0988	2H	138	124.983
2_0064	2H	138	124.983
2_1184	2H	138	124.983
1_0989	2H	139	125.968
1_0990	2H	139	125.968
1_1043	2H	139	125.968
2_1238	2H	139	125.968
3_1402	2H	139	125.968
1_1236	2H	140	127.742
2_0182	2H	140	127.742
1_1118	2H	141	128.874
2_1396	2H	142	129.296
1_0429	2H	143	130.378
2_0989	2H	143	130.378
3_0459	2H	144	131.033
1_0707	2H	145	131.694
1_0538	2H	146	133.039
3_1095	2H	146	133.039
1_0404	2H	147	133.706
1_0739	2H	148	134.294
1_0916	2H	149	134.355
3_0598	2H	150	135.676
3_1264	2H	150	135.676
2_1220	2H	151	136.331
3_1406	2H	151	136.331
1_0092	2H	152	137.034
1_0780	2H	152	137.034
2_0511	2H	152	137.034
1_1365	2H	153	138.037
2_1315	2H	153	138.037
3_0152	2H	153	138.037
3_0636	2H	153	138.037
3_0776	2H	153	138.037
2_0141	2H	154	139.285
3_0097	2H	154	139.285
1_0446	2H	155	140.692
2_0480	2H	155	140.692
2_1440	2H	155	140.692
3_0310	2H	155	140.692
3_0695	2H	156	142.007
2_1406	2H	157	142.668
3_1100	2H	157	142.668
1_1486	2H	158	143.176
2_1370	2H	158	143.176
2_1459	2H	158	143.176
1_0109	2H	159	143.714
2_0711	2H	159	143.714
2_1484	2H	159	143.714
3_0041	2H	159	143.714
2_0183	2H	160	145.029
1_0656	2H	161	145.69
2_0366	2H	161	145.69
2_1088	2H	161	145.69
3_0690	2H	161	145.69
2_1125	2H	162	146.718
1_0065	2H	163	147.372
2_0215	2H	163	147.372
1_0164	2H	163	147.372
1_0383	2H	163	147.372
1_0472	2H	163	147.372
3_0678	2H	163	147.372
3_0942	2H	163	147.372
3_1268	2H	163	147.372
1_0376	2H	164	149.275
1_1227	2H	164	149.275
2_0895	2H	164	149.275
1_0579	2H	165	149.929
2_0715	2H	166	151.918
3_0106	2H	166	151.918
3_0396	2H	166	151.918
3_0248	2H	167	154.028
2_1274	2H	168	154.389
1_0915	2H	169	154.591
2_0590	2H	170	154.652
3_0341	2H	170	154.652
1_0826	2H	171	155.68
2_0027	2H	171	155.68
2_0494	2H	171	155.68
2_1181	2H	171	155.68
3_1461	2H	171	155.68
1_0245	2H	172	156.769
1_0246	2H	172	156.769
1_1167	2H	172	156.769
1_0551	2H	172	156.769
1_0625	2H	172	156.769
1_1262	2H	172	156.769
3_0352	2H	172	156.769
3_0914	2H	172	156.769
3_1209	2H	172	156.769
1_0566	2H	173	157.258
1_0315	2H	174	158.176
1_0447	2H	174	158.176
1_0766	2H	174	158.176
2_0518	2H	174	158.176
1_1023	2H	175	158.604
1_0714	2H	176	159.111
1_0487	2H	177	159.619
1_0950	2H	177	159.619
2_1250	2H	177	159.619
1_0181	2H	178	160.463
1_1368	2H	178	160.463
1_1380	2H	178	160.463
2_0994	2H	178	160.463
2_0293	2H	179	161.295
2_1346	2H	179	161.295
2_0943	2H	180	163.192
2_1299	2H	180	163.192
1_0791	2H	181	164.354
2_1436	2H	181	164.354
3_0823	2H	181	164.354
1_0072	2H	182	165.284
1_0604	2H	182	165.284
3_1527	2H	182	165.284
1_0937	2H	183	166.599
3_1300	2H	183	166.599
3_1506	2H	183	166.599
1_0770	2H	184	167.657
1_0329	2H	185	168.257
2_1099	2H	185	168.257
2_1453	2H	185	168.257
3_1180	2H	185	168.257
1_0085	2H	186	169.664
1_0569	2H	186	169.664
1_1050	2H	186	169.664
2_0561	2H	186	169.664
2_0681	2H	186	169.664
3_1413	2H	186	169.664
3_1434	2H	186	169.664
3_1330	2H	187	170.331
1_0101	2H	188	170.728
1_1280	2H	189	171.475
2_1496	2H	189	171.475
3_0378	2H	190	171.603
1_1372	2H	191	172.918
2_1106	2H	191	172.918
3_0102	2H	191	172.918
2_0858	3H	1	0
3_1428	3H	1	0
1_0103	3H	2	3.97014
1_0727	3H	2	3.97014
2_0090	3H	2	3.97014
2_0175	3H	3	5.35877
2_0797	3H	3	5.35877
1_1434	3H	4	6.31307
2_0159	3H	4	6.31307
3_1448	3H	4	6.31307
1_1453	3H	5	8.55813
1_0173	3H	6	8.90682
2_0252	3H	6	8.90682
2_0953	3H	7	9.56137
3_1409	3H	7	9.56137
1_1005	3H	8	11.0112
2_0529	3H	8	11.0112
2_1190	3H	8	11.0112
2_1398	3H	8	11.0112
3_0297	3H	8	11.0112
2_1027	3H	9	12.3815
1_1310	3H	10	13.1278
2_0976	3H	10	13.1278
3_0332	3H	10	13.1278
1_0886	3H	11	13.7823
1_0112	3H	12	13.9964
3_0910	3H	12	13.9964
1_0908	3H	13	14.9079
2_0595	3H	13	14.9079
2_1515	3H	13	14.9079
3_0915	3H	13	14.9079
1_0832	3H	14	17.6607
3_0113	3H	14	17.6607
1_0571	3H	15	18.2051
1_1013	3H	15	18.2051
2_0172	3H	15	18.2051
2_1410	3H	15	18.2051
2_0742	3H	16	20.5175
1_0565	3H	17	21.5758
1_0087	3H	18	23.5089
3_0192	3H	19	25.5337
2_0552	3H	20	26.2311
1_0559	3H	21	26.7143
3_0920	3H	21	26.7143
1_0691	3H	22	28.0234
2_0794	3H	22	28.0234
1_1237	3H	23	29.094
1_1308	3H	23	29.094
2_0455	3H	24	29.7546
2_0968	3H	24	29.7546
3_0284	3H	24	29.7546
2_0607	3H	25	32.9234
3_0571	3H	25	32.9234
1_0026	3H	26	34.1469
1_1414	3H	26	34.1469
1_1527	3H	26	34.1469
2_0492	3H	27	35.9515
2_1268	3H	27	35.9515
3_0431	3H	27	35.9515
2_0930	3H	28	37.0343
1_0277	3H	29	37.6154
1_0672	3H	29	37.6154
1_0852	3H	29	37.6154
2_0338	3H	29	37.6154
3_0925	3H	29	37.6154
1_0968	3H	30	38.9062
1_0710	3H	31	39.5668
1_0081	3H	32	39.9155
1_0825	3H	32	39.9155
2_0410	3H	32	39.9155
1_1447	3H	33	40.9922
3_0953	3H	33	40.9922
3_1159	3H	33	40.9922
3_1298	3H	33	40.9922
1_0114	3H	34	42.3135
1_0863	3H	34	42.3135
2_0193	3H	34	42.3135
2_1145	3H	35	42.9619
2_0647	3H	36	43.9591
2_1533	3H	37	47.3725
1_1002	3H	38	48.021
2_0666	3H	38	48.021
1_1514	3H	39	48.1311
1_1117	3H	40	48.8774
2_1506	3H	40	48.8774
1_1371	3H	40	48.8774
2_1259	3H	40	48.8774
3_0913	3H	40	48.8774
3_0785	3H	41	49.5319
3_1475	3H	41	49.5319
1_0601	3H	42	50.1926
3_0064	3H	42	50.1926
2_0356	3H	43	50.8533
2_1101	3H	43	50.8533
3_1009	3H	43	50.8533
2_0719	3H	44	52.1746
2_1189	3H	44	52.1746
3_0609	3H	44	52.1746
1_1069	3H	45	53.2023
2_0264	3H	45	53.2023
3_0467	3H	46	53.863
3_0721	3H	47	55.221
2_1402	3H	48	56.5363
3_0583	3H	49	58.5122
1_0532	3H	50	59.8335
1_1102	3H	50	59.8335
2_0328	3H	50	59.8335
3_0474	3H	50	59.8335
3_0737	3H	50	59.8335
3_1122	3H	50	59.8335
2_1093	3H	50	59.8335
1_1387	3H	51	60.5798
3_0922	3H	51	60.5798
3_0923	3H	51	60.5798
3_1015	3H	51	60.5798
1_1511	3H	52	61.9379
3_0680	3H	52	61.9379
1_0233	3H	53	63.2531
1_0380	3H	53	63.2531
1_1313	3H	53	63.2531
2_1109	3H	53	63.2531
2_1197	3H	53	63.2531
1_1258	3H	54	63.9382
2_0866	3H	54	63.9382
2_1129	3H	54	63.9382
3_0799	3H	54	63.9382
1_1086	3H	55	64.5989
3_0618	3H	55	64.5989
1_0365	3H	56	65.2535
3_1214	3H	56	65.2535
1_0391	3H	56	65.2535
1_1265	3H	56	65.2535
3_0262	3H	56	65.2535
1_0437	3H	56	65.2535
1_0620	3H	56	65.2535
2_0002	3H	56	65.2535
2_0288	3H	56	65.2535
1_0966	3H	56	65.2535
2_0102	3H	56	65.2535
2_0890	3H	56	65.2535
3_1008	3H	56	65.2535
3_1012	3H	56	65.2535
3_1372	3H	56	65.2535
1_0925	3H	57	66.6176
1_1125	3H	57	66.6176
1_1283	3H	57	66.6176
1_1530	3H	57	66.6176
2_0486	3H	57	66.6176
2_0583	3H	57	66.6176
2_0801	3H	57	66.6176
2_1435	3H	57	66.6176
2_1472	3H	57	66.6176
1_0224	3H	58	67.2722
1_0349	3H	58	67.2722
1_0784	3H	58	67.2722
1_1295	3H	58	67.2722
1_1482	3H	58	67.2722
2_0591	3H	58	67.2722
2_0721	3H	58	67.2722
2_1411	3H	58	67.2722
3_0039	3H	58	67.2722
3_0130	3H	58	67.2722
3_1502	3H	58	67.2722
1_1053	3H	58	67.2722
1_1099	3H	58	67.2722
1_1337	3H	58	67.2722
2_0439	3H	58	67.2722
2_1062	3H	58	67.2722
2_1147	3H	58	67.2722
2_0408	3H	58	67.2722
2_0655	3H	58	67.2722
1_0008	3H	59	67.8594
1_0328	3H	59	67.8594
1_1124	3H	59	67.8594
2_0333	3H	59	67.8594
2_0428	3H	59	67.8594
2_0796	3H	59	67.8594
1_0011	3H	59	67.8594
1_0137	3H	59	67.8594
1_0456	3H	59	67.8594
1_1501	3H	59	67.8594
2_0856	3H	59	67.8594
2_0970	3H	59	67.8594
1_0155	3H	59	67.8594
1_1518	3H	59	67.8594
2_0574	3H	59	67.8594
2_1475	3H	59	67.8594
1_0926	3H	59	67.8594
1_1502	3H	59	67.8594
3_0126	3H	59	67.8594
3_0318	3H	59	67.8594
3_0809	3H	59	67.8594
3_1010	3H	59	67.8594
3_1014	3H	59	67.8594
3_1017	3H	59	67.8594
3_1368	3H	59	67.8594
3_1281	3H	59	67.8594
2_0444	3H	60	68.5079
1_1401	3H	61	69.0523
1_0225	3H	62	69.401
1_0653	3H	62	69.401
2_0108	3H	62	69.401
2_0995	3H	63	69.9454
3_0009	3H	63	69.9454
1_0005	3H	64	71.2607
1_0678	3H	64	71.2607
1_0850	3H	64	71.2607
1_1429	3H	64	71.2607
2_1064	3H	64	71.2607
1_1016	3H	64	71.2607
2_0276	3H	64	71.2607
2_0325	3H	64	71.2607
2_0639	3H	64	71.2607
2_1511	3H	64	71.2607
3_1011	3H	64	71.2607
3_1016	3H	64	71.2607
3_1393	3H	64	71.2607
1_0728	3H	65	72.2088
1_0158	3H	66	73.2977
1_0281	3H	66	73.2977
2_0863	3H	66	73.2977
2_1004	3H	66	73.2977
3_0829	3H	66	73.2977
1_0373	3H	67	73.9706
1_1084	3H	68	75.2736
1_1150	3H	68	75.2736
1_1191	3H	68	75.2736
2_1120	3H	68	75.2736
3_0088	3H	68	75.2736
2_0704	3H	69	76.4298
2_1502	3H	69	76.4298
1_0335	3H	70	77.3719
1_0839	3H	70	77.3719
1_1152	3H	70	77.3719
1_1342	3H	70	77.3719
1_1391	3H	70	77.3719
3_0005	3H	70	77.3719
1_1284	3H	71	78.2528
2_0608	3H	71	78.2528
3_0616	3H	71	78.2528
3_0788	3H	71	78.2528
2_1305	3H	72	80.4917
3_1153	3H	72	80.4917
1_1394	3H	73	81.2808
2_0931	3H	73	81.2808
1_0172	3H	74	82.6205
2_0017	3H	74	82.6205
2_0351	3H	74	82.6205
3_1242	3H	74	82.6205
1_1314	3H	75	83.165
1_0200	3H	76	83.5809
1_0813	3H	76	83.5809
2_0273	3H	76	83.5809
3_1323	3H	76	83.5809
2_0877	3H	77	83.795
1_1241	3H	78	84.2171
3_0754	3H	78	84.2171
2_0694	3H	79	84.9757
1_0350	3H	80	85.4039
1_0452	3H	80	85.4039
3_1529	3H	80	85.4039
3_1356	3H	80	85.4039
2_0521	3H	81	86.0279
1_0276	3H	82	86.5662
3_0399	3H	82	86.5662
2_0566	3H	83	87.1473
1_0609	3H	84	87.7958
1_0683	3H	84	87.7958
2_0695	3H	84	87.7958
2_0778	3H	84	87.7958
3_0743	3H	84	87.7958
2_1257	3H	85	88.4993
3_1346	3H	85	88.4993
1_0047	3H	86	90.0959
1_1454	3H	86	90.0959
2_1163	3H	86	90.0959
2_1194	3H	86	90.0959
2_0362	3H	87	90.518
2_0597	3H	88	91.1909
2_0222	3H	89	91.7904
1_1524	3H	90	92.7325
2_0115	3H	90	92.7325
2_0849	3H	90	92.7325
3_0170	3H	90	92.7325
1_1517	3H	91	93.8091
2_0093	3H	91	93.8091
2_1358	3H	91	93.8091
3_0677	3H	91	93.8091
3_1262	3H	91	93.8091
3_0278	3H	92	95.1366
2_0063	3H	93	97.1369
1_0444	3H	94	98.0545
1_0628	3H	94	98.0545
1_1138	3H	94	98.0545
2_1505	3H	94	98.0545
3_1299	3H	94	98.0545
2_1348	3H	95	98.6601
1_0984	3H	96	99.1556
2_0136	3H	97	100.287
2_1294	3H	97	100.287
3_0663	3H	97	100.287
3_1018	3H	97	100.287
1_0134	3H	98	100.709
3_0325	3H	99	101.37
2_0659	3H	100	102.116
1_0253	3H	101	102.661
1_0583	3H	101	102.661
1_0747	3H	102	104.153
1_1021	3H	102	104.153
3_1367	3H	103	106.001
3_0250	3H	104	106.668
3_0090	3H	105	107.995
1_0074	3H	106	108.699
2_0130	3H	106	108.699
2_0628	3H	106	108.699
2_0999	3H	106	108.699
2_1438	3H	106	108.699
3_0640	3H	106	108.699
3_0909	3H	106	108.699
2_0626	3H	107	109.433
1_0515	3H	108	110.093
1_0184	3H	109	110.748
2_1083	3H	110	111.494
2_1381	3H	111	112.155
2_1517	3H	112	113.048
1_0344	3H	113	114.363
1_0662	3H	113	114.363
2_1495	3H	113	114.363
3_0342	3H	113	114.363
2_1493	3H	114	115.207
3_0119	3H	115	116.241
2_0009	3H	116	118.223
2_1513	3H	117	119.526
1_1392	3H	118	120.725
2_1081	3H	118	120.725
2_1212	3H	118	120.725
3_0423	3H	118	120.725
2_0023	3H	119	122.701
2_1161	3H	119	122.701
1_0753	3H	120	123.368
2_0168	3H	121	124.041
2_1277	3H	121	124.041
1_0100	3H	122	125.111
1_0312	3H	122	125.111
1_1503	3H	122	125.111
2_0523	3H	122	125.111
3_0276	3H	122	125.111
3_0375	3H	122	125.111
3_1329	3H	123	125.858
1_0584	3H	124	127.265
3_0927	3H	124	127.265
1_0680	3H	125	128.011
3_0928	3H	125	128.011
1_1330	3H	126	129.834
3_0223	3H	126	129.834
3_1220	3H	126	129.834
3_1269	3H	127	130.58
2_0944	3H	128	131.241
3_0732	3H	128	131.241
3_1499	3H	128	131.241
1_0918	3H	129	132.617
2_0174	3H	129	132.617
2_1405	3H	129	132.617
3_0274	3H	130	133.364
3_1525	3H	131	134.049
1_0044	3H	132	134.71
1_0754	3H	132	134.71
1_0821	3H	132	134.71
1_1172	3H	132	134.71
1_1338	3H	132	134.71
3_0084	3H	132	134.71
3_0924	3H	132	134.71
1_0867	3H	133	135.431
2_0413	3H	133	135.431
2_0650	3H	133	135.431
3_0096	3H	133	135.431
3_1238	3H	133	135.431
3_0507	3H	134	136.178
1_0280	3H	135	136.924
2_0343	3H	135	136.924
2_0662	3H	135	136.924
3_0081	3H	135	136.924
1_0188	3H	136	137.738
1_0382	3H	136	137.738
1_0505	3H	136	137.738
1_1141	3H	136	137.738
3_0963	3H	136	137.738
1_1196	3H	137	138.392
2_0369	3H	137	138.392
1_0445	3H	138	139.004
1_0842	3H	138	139.004
2_0612	3H	139	139.665
1_0205	3H	140	141.224
1_0320	3H	140	141.224
3_0973	3H	141	141.255
2_0527	3H	142	142.167
1_0122	3H	143	143.329
1_0381	3H	143	143.329
2_0409	3H	143	143.329
2_1428	3H	143	143.329
3_0092	3H	143	143.329
1_1127	3H	144	145.837
3_0860	3H	144	145.837
2_0085	3H	145	146.253
1_1154	3H	146	147.568
1_1328	3H	146	147.568
3_1251	3H	146	147.568
2_0228	3H	147	148.785
2_0851	3H	147	148.785
2_0920	3H	147	148.785
3_0367	3H	148	149.452
1_0570	3H	149	150.107
1_1047	3H	149	150.107
2_0933	3H	149	150.107
2_0751	3H	149	150.107
2_0788	3H	149	150.107
2_1283	3H	149	150.107
2_1427	3H	149	150.107
3_1104	3H	149	150.107
3_1496	3H	149	150.107
3_0137	3H	150	151.844
1_0631	3H	151	153.606
2_1060	3H	151	153.606
2_1386	3H	152	154.444
2_1420	3H	152	154.444
2_0952	3H	153	156.42
2_1266	3H	153	156.42
1_1297	3H	154	156.457
2_1272	3H	155	157.766
2_1531	3H	156	158.047
2_1263	3H	157	159.54
2_1376	3H	157	159.54
3_0841	3H	157	159.54
3_1500	3H	158	160.194
1_1510	3H	159	162.17
2_0088	3H	159	162.17
2_0421	3H	159	162.17
2_0155	3H	160	162.831
2_0505	3H	160	162.831
1_1436	3H	161	163.485
2_1345	3H	161	163.485
3_0921	3H	161	163.485
3_0370	3H	162	164.146
1_0646	3H	163	167.333
1_0935	3H	163	167.333
2_0198	3H	163	167.333
3_0767	3H	163	167.333
2_1008	3H	164	169.291
1_0702	3H	165	169.945
1_1465	3H	165	169.945
2_1523	3H	165	169.945
3_0271	3H	165	169.945
3_0960	3H	165	169.945
2_0605	3H	166	171.652
1_0629	3H	167	172.82
1_0681	3H	167	172.82
1_0893	3H	167	172.82
1_1410	3H	167	172.82
3_1388	3H	167	172.82
1_0014	3H	168	173.426
1_0694	3H	168	173.426
1_1411	3H	168	173.426
2_0423	3H	168	173.426
3_0736	3H	168	173.426
3_1508	3H	168	173.426
2_0339	3H	169	174.197
2_0057	3H	170	174.448
2_1267	3H	170	174.448
1_1516	3H	171	174.992
1_1000	3H	172	175.696
2_1379	3H	172	175.696
2_0176	3H	172	175.696
3_0229	3H	173	177.011
1_0423	3H	174	177.335
3_1341	3H	175	177.5
2_1500	3H	176	178.246
3_0055	3H	177	178.993
1_0767	3H	178	179.164
1_0039	3H	179	179.813
1_0215	3H	179	179.813
2_1387	3H	179	179.813
3_1296	3H	179	179.813
1_0343	3H	179	179.813
3_0135	3H	179	179.813
1_0283	3H	180	180.124
2_0345	3H	180	180.124
2_1362	3H	180	180.124
2_1117	4H	1	0
3_0764	4H	1	0
3_1324	4H	2	0.746313
2_0145	4H	3	1.19899
1_0208	4H	4	2.59986
2_1056	4H	4	2.59986
1_0409	4H	5	3.19936
2_1228	4H	6	3.79886
1_1345	4H	7	5.23031
3_0140	4H	8	5.53617
2_0274	4H	9	6.86363
3_1486	4H	9	6.86363
1_1485	4H	10	10.7665
1_0319	4H	11	11.0418
1_0490	4H	12	12.3448
1_1300	4H	12	12.3448
3_1458	4H	12	12.3448
3_0540	4H	13	14.8773
1_1397	4H	14	15.6236
3_0150	4H	15	16.9572
1_0113	4H	16	19.447
1_0223	4H	16	19.447
1_0738	4H	16	19.447
2_1359	4H	17	20.4441
2_0557	4H	18	20.8662
1_0574	4H	19	21.5268
3_1291	4H	20	22.2732
1_0221	4H	21	22.9277
1_1199	4H	22	23.9615
1_1136	4H	23	24.7079
3_1129	4H	23	24.7079
2_1458	4H	24	25.4542
1_0132	4H	25	26.2005
1_0562	4H	25	26.2005
1_0626	4H	25	26.2005
1_1060	4H	25	26.2005
3_0394	4H	25	26.2005
2_1385	4H	25	26.2005
1_1175	4H	26	26.7082
2_0210	4H	26	26.7082
2_0302	4H	27	27.999
2_0606	4H	27	27.999
2_1070	4H	27	27.999
2_0422	4H	27	27.999
2_0680	4H	28	28.7453
2_1418	4H	28	28.7453
2_0109	4H	29	29.3448
2_0777	4H	30	29.7608
1_0031	4H	31	30.3725
1_0395	4H	31	30.3725
2_1374	4H	31	30.3725
3_0907	4H	31	30.3725
2_0411	4H	31	30.3725
2_0001	4H	32	31.6938
3_1313	4H	33	32.9173
3_1164	4H	34	33.3455
2_1389	4H	35	34.3793
2_1122	4H	36	35.2419
2_1397	4H	36	35.2419
3_0863	4H	36	35.2419
3_0864	4H	36	35.2419
3_0865	4H	36	35.2419
1_0810	4H	37	37.8784
1_0860	4H	37	37.8784
3_1439	4H	37	37.8784
3_1524	4H	38	41.555
1_1382	4H	39	42.2217
3_0992	4H	40	43.0598
1_0171	4H	41	43.7205
1_0347	4H	41	43.7205
2_0012	4H	41	43.7205
2_0445	4H	41	43.7205
1_0371	4H	42	44.3322
1_0063	4H	43	44.9929
2_0011	4H	43	44.9929
2_0114	4H	43	44.9929
2_0180	4H	43	44.9929
2_0240	4H	43	44.9929
3_0328	4H	44	45.6536
1_0048	4H	45	46.9688
3_0187	4H	45	46.9688
1_1180	4H	46	48.7673
3_0993	4H	47	49.4341
1_0668	4H	48	50.2171
1_0793	4H	48	50.2171
1_1112	4H	49	51.5262
2_0939	4H	49	51.5262
2_1490	4H	50	52.3887
1_1405	4H	51	53.2757
3_0564	4H	51	53.2757
1_0261	4H	52	53.9364
3_0331	4H	52	53.9364
3_0777	4H	52	53.9364
3_1382	4H	52	53.9364
1_0432	4H	53	54.7317
1_0577	4H	53	54.7317
1_0756	4H	53	54.7317
1_0667	4H	53	54.7317
2_0269	4H	53	54.7317
2_1073	4H	53	54.7317
2_0782	4H	54	54.9397
2_1071	4H	54	54.9397
1_0942	4H	55	55.1538
2_0853	4H	56	55.582
1_0028	4H	57	56.2243
1_0413	4H	57	56.2243
1_0037	4H	57	56.2243
1_0492	4H	57	56.2243
2_0426	4H	57	56.2243
1_0093	4H	57	56.2243
1_0195	4H	57	56.2243
2_0156	4H	57	56.2243
3_0605	4H	57	56.2243
3_0684	4H	57	56.2243
3_0878	4H	57	56.2243
1_0411	4H	57	56.2243
1_0424	4H	57	56.2243
1_0509	4H	57	56.2243
2_1254	4H	57	56.2243
1_1042	4H	57	56.2243
1_1332	4H	57	56.2243
1_1063	4H	57	56.2243
1_1190	4H	57	56.2243
2_0525	4H	57	56.2243
2_0831	4H	57	56.2243
2_1029	4H	57	56.2243
2_1442	4H	57	56.2243
3_0488	4H	57	56.2243
3_0525	4H	57	56.2243
3_1026	4H	57	56.2243
3_1156	4H	57	56.2243
2_0496	4H	57	56.2243
2_1303	4H	57	56.2243
3_1360	4H	57	56.2243
3_0450	4H	58	56.885
3_0866	4H	58	56.885
2_1137	4H	59	57.5395
1_0379	4H	60	58.2002
1_0480	4H	60	58.2002
1_0607	4H	60	58.2002
2_0289	4H	60	58.2002
1_0946	4H	61	59.0566
1_0197	4H	62	59.8029
1_1114	4H	62	59.8029
3_0427	4H	62	59.8029
1_0881	4H	63	60.4942
1_1232	4H	64	61.5647
1_1244	4H	64	61.5647
2_0610	4H	64	61.5647
1_0568	4H	65	62.1459
1_0046	4H	66	62.8065
1_0426	4H	66	62.8065
1_0637	4H	66	62.8065
3_0839	4H	66	62.8065
2_0363	4H	66	62.8065
2_0898	4H	66	62.8065
2_1481	4H	66	62.8065
3_0060	4H	66	62.8065
3_1297	4H	66	62.8065
3_0995	4H	66	62.8065
3_1462	4H	66	62.8065
1_0262	4H	67	63.4366
1_0088	4H	68	63.7914
1_0807	4H	68	63.7914
1_0809	4H	68	63.7914
2_0020	4H	68	63.7914
2_0135	4H	68	63.7914
2_0450	4H	69	63.9994
2_0472	4H	69	63.9994
2_0412	4H	70	64.6356
1_0527	4H	71	65.284
1_0914	4H	71	65.284
1_1108	4H	71	65.284
3_0034	4H	72	65.9447
2_0361	4H	73	68.1898
2_1010	4H	73	68.1898
3_0282	4H	73	68.1898
2_1400	4H	74	68.8443
1_0500	4H	75	69.1441
1_1427	4H	76	69.2419
2_0482	4H	76	69.2419
2_1191	4H	77	70.7652
3_0054	4H	77	70.7652
3_0237	4H	77	70.7652
2_0453	4H	78	71.7072
2_1296	4H	78	71.7072
2_1087	4H	78	71.7072
2_1273	4H	78	71.7072
1_1207	4H	79	72.3618
3_0706	4H	79	72.3618
3_1186	4H	79	72.3618
2_0820	4H	80	73.0286
2_0062	4H	81	73.6158
2_0723	4H	81	73.6158
2_0924	4H	82	75.4388
1_0639	4H	83	76.0933
1_0052	4H	84	76.3074
1_0053	4H	84	76.3074
1_0846	4H	84	76.3074
1_1431	4H	84	76.3074
2_0098	4H	84	76.3074
3_0620	4H	84	76.3074
3_1515	4H	84	76.3074
1_1070	4H	85	77.0048
3_0455	4H	85	77.0048
1_0010	4H	86	77.6594
3_0755	4H	86	77.6594
3_0904	4H	86	77.6594
3_0905	4H	86	77.6594
3_0906	4H	86	77.6594
3_1385	4H	86	77.6594
3_1493	4H	86	77.6594
2_0906	4H	87	77.8674
1_0606	4H	88	78.0815
1_1229	4H	88	78.0815
2_0072	4H	88	78.0815
1_1224	4H	89	78.5036
1_0627	4H	90	79.4701
2_0073	4H	90	79.4701
2_0717	4H	90	79.4701
3_0693	4H	90	79.4701
3_1536	4H	90	79.4701
2_0451	4H	90	79.4701
2_0580	4H	90	79.4701
1_1513	4H	91	80.7303
2_1504	4H	91	80.7303
1_0467	4H	92	82.8102
2_0740	4H	92	82.8102
1_0829	4H	93	83.7461
3_0994	4H	93	83.7461
3_1258	4H	93	83.7461
3_1362	4H	93	83.7461
1_0309	4H	94	85.0736
2_0815	4H	94	85.0736
1_0090	4H	95	86.0095
1_1319	4H	95	86.0095
2_0143	4H	95	86.0095
2_0207	4H	95	86.0095
2_1353	4H	95	86.0095
3_0136	4H	95	86.0095
3_1231	4H	95	86.0095
1_1004	4H	96	86.6641
1_0247	4H	97	87.0128
2_1332	4H	97	87.0128
1_0523	4H	98	88.3035
3_1148	4H	98	88.3035
1_0170	4H	99	88.7011
3_0787	4H	99	88.7011
1_1500	4H	100	89.3557
3_0226	4H	100	89.3557
1_1526	4H	101	90.102
2_0670	4H	102	90.1142
2_0197	4H	103	90.7688
2_0718	4H	103	90.7688
1_0724	4H	104	91.4233
3_1246	4H	105	92.4144
1_0723	4H	106	93.075
2_0689	4H	106	93.075
3_0390	4H	106	93.075
1_0670	4H	107	94.0721
2_1151	4H	107	94.0721
1_1213	4H	108	95.2161
2_0178	4H	108	95.2161
1_0022	4H	109	95.2711
2_0765	4H	110	95.7666
2_0358	4H	111	96.4151
1_0751	4H	112	97.0513
1_1398	4H	112	97.0513
1_0588	4H	113	97.5223
3_0138	4H	114	98.703
2_0384	4H	115	99.3575
2_0732	4H	116	100.226
1_1168	4H	117	100.972
3_0142	4H	117	100.972
3_0232	4H	117	100.972
3_0718	4H	118	102.263
1_0271	4H	119	102.93
1_0785	4H	119	102.93
1_0824	4H	119	102.93
3_0554	4H	119	102.93
2_1331	4H	120	104.423
3_0584	4H	121	105.169
3_0046	4H	122	105.83
2_0838	4H	123	107.145
2_1243	4H	124	107.683
3_0114	4H	124	107.683
3_0117	4H	125	108.338
2_0762	4H	126	108.998
1_0666	4H	127	109.647
1_1292	4H	127	109.647
2_0119	4H	127	109.647
3_0158	4H	127	109.647
1_1470	4H	128	111.133
2_0454	4H	128	111.133
1_0614	4H	129	111.806
1_1139	4H	129	111.806
3_0990	4H	129	111.806
1_1183	4H	129	111.806
3_0539	4H	129	111.806
3_0987	4H	129	111.806
3_0988	4H	129	111.806
2_0515	4H	130	112.222
1_0510	4H	131	112.883
1_0334	4H	132	113.953
2_1111	4H	132	113.953
3_1139	4H	133	114.608
2_0044	4H	134	115.367
2_0974	4H	135	116.682
1_1194	4H	136	117.605
3_0385	4H	137	118.309
3_1138	4H	138	118.951
1_1299	4H	139	119.618
1_0123	4H	140	130.813
1_0387	4H	140	130.813
1_1233	4H	140	130.813
2_0237	4H	140	130.813
3_0006	4H	140	130.813
1_0712	4H	141	132.776
1_1235	4H	142	133.523
2_0701	4H	142	133.523
1_1066	4H	143	134.55
2_0883	4H	143	134.55
2_1035	4H	143	134.55
1_0611	4H	144	135.584
1_0697	4H	144	135.584
3_0146	4H	144	135.584
2_1130	4H	145	137.211
1_0269	4H	146	138.704
2_0224	4H	146	138.704
2_0760	4H	146	138.704
2_1210	4H	146	138.704
2_1534	4H	146	138.704
2_0007	4H	147	139.316
2_1450	4H	147	139.316
1_0610	4H	148	139.97
3_0425	4H	148	139.97
3_0476	4H	148	139.97
3_0808	4H	148	139.97
3_0887	4H	148	139.97
3_0888	4H	148	139.97
3_0889	4H	148	139.97
3_0890	4H	148	139.97
3_0892	4H	148	139.97
2_0272	4H	149	141.286
3_0873	4H	150	142.601
3_0884	4H	150	142.601
3_0891	4H	150	142.601
3_0020	4H	151	143.347
3_0239	4H	151	143.347
3_0886	4H	151	143.347
3_1422	4H	152	144.093
1_1186	4H	153	144.399
2_0089	4H	154	145.702
2_0668	4H	154	145.702
1_1019	4H	155	146.479
2_0013	4H	155	146.479
2_0619	4H	155	146.479
3_0824	4H	155	146.479
3_0825	4H	155	146.479
3_0163	5H	1	0
2_0894	5H	2	1.26017
2_0226	5H	3	1.91472
2_0553	5H	3	1.91472
3_0543	5H	3	1.91472
3_0976	5H	3	1.91472
3_0980	5H	3	1.91472
3_0984	5H	4	3.41346
3_0001	5H	5	4.15366
3_0979	5H	5	4.15366
3_0975	5H	5	4.15366
3_1023	5H	5	4.15366
3_0977	5H	5	4.15366
3_0983	5H	5	4.15366
2_0582	5H	6	6.36201
2_1221	5H	6	6.36201
3_0591	5H	6	6.36201
2_0206	5H	7	7.26126
2_1202	5H	8	7.83629
1_1381	5H	9	8.25226
2_0533	5H	10	10.0813
2_1327	5H	11	11.4455
3_1094	5H	11	11.4455
2_0010	5H	12	12.7974
3_0714	5H	13	13.8251
2_1365	5H	14	16.1497
1_0695	5H	15	19.8201
3_0167	5H	16	20.4808
2_0873	5H	17	21.1415
2_1065	5H	17	21.1415
1_0974	5H	18	21.6798
2_1426	5H	18	21.6798
3_0531	5H	19	22.7075
1_1048	5H	20	24.7629
2_0386	5H	20	24.7629
2_1324	5H	21	25.4175
2_0576	5H	22	25.4909
1_0530	5H	23	27.9133
1_0499	5H	24	28.9839
1_0688	5H	24	28.9839
1_0580	5H	25	29.8953
1_0621	5H	26	31.2044
3_0410	5H	26	31.2044
2_0845	5H	27	33.5535
2_0980	5H	27	33.5535
2_1391	5H	27	33.5535
2_0730	5H	28	33.7126
1_1318	5H	29	34.6852
1_0864	5H	30	35.3887
3_0838	5H	30	35.3887
2_0770	5H	31	35.8842
2_1253	5H	32	36.7223
3_0707	5H	32	36.7223
2_0729	5H	33	37.23
1_0260	5H	34	38.7777
1_0955	5H	34	38.7777
1_1432	5H	34	38.7777
2_0571	5H	34	38.7777
2_0903	5H	34	38.7777
2_1403	5H	34	38.7777
3_0654	5H	34	38.7777
2_0766	5H	34	38.7777
3_0105	5H	34	38.7777
3_1492	5H	34	38.7777
2_0987	5H	34	38.7777
3_1312	5H	34	38.7777
2_1372	5H	35	39.4751
3_1257	5H	35	39.4751
1_0923	5H	36	40.1357
3_1155	5H	36	40.1357
3_1244	5H	36	40.1357
1_1198	5H	36	40.1357
2_1401	5H	36	40.1357
1_0116	5H	37	41.451
2_0101	5H	37	41.451
2_0841	5H	37	41.451
2_1308	5H	37	41.451
2_1447	5H	37	41.451
3_0354	5H	37	41.451
3_0729	5H	37	41.451
3_0454	5H	37	41.451
3_1390	5H	37	41.451
3_1512	5H	37	41.451
3_1423	5H	37	41.451
2_0697	5H	38	41.8731
1_0058	5H	39	42.4053
2_1215	5H	39	42.4053
1_0157	5H	39	42.4053
1_0177	5H	39	42.4053
1_0240	5H	39	42.4053
1_0252	5H	39	42.4053
1_0318	5H	39	42.4053
1_0856	5H	39	42.4053
1_0913	5H	39	42.4053
1_1469	5H	39	42.4053
2_0524	5H	39	42.4053
2_1040	5H	39	42.4053
1_0481	5H	39	42.4053
2_0875	5H	39	42.4053
3_1520	5H	39	42.4053
1_0661	5H	39	42.4053
2_0129	5H	39	42.4053
2_0958	5H	39	42.4053
1_0806	5H	39	42.4053
1_0995	5H	39	42.4053
1_1129	5H	39	42.4053
2_1322	5H	39	42.4053
1_1399	5H	39	42.4053
1_1462	5H	39	42.4053
3_0109	5H	39	42.4053
3_0337	5H	39	42.4053
3_0709	5H	39	42.4053
3_0768	5H	39	42.4053
3_0792	5H	39	42.4053
2_0179	5H	39	42.4053
2_0461	5H	39	42.4053
2_0700	5H	39	42.4053
2_0708	5H	39	42.4053
2_1011	5H	39	42.4053
2_1350	5H	39	42.4053
2_1116	5H	39	42.4053
3_0193	5H	39	42.4053
3_0717	5H	39	42.4053
3_0408	5H	39	42.4053
3_0575	5H	39	42.4053
3_1259	5H	39	42.4053
3_0728	5H	39	42.4053
3_1317	5H	39	42.4053
1_1204	5H	40	43.1516
1_1260	5H	40	43.1516
2_1318	5H	41	44.2282
3_0214	5H	42	44.8889
2_0059	5H	43	45.6352
2_0396	5H	43	45.6352
2_1536	5H	44	46.3815
3_1117	5H	44	46.3815
1_0264	5H	45	47.0422
2_0737	5H	45	47.0422
1_0508	5H	45	47.0422
1_1128	5H	46	47.4704
2_0239	5H	46	47.4704
1_1506	5H	47	47.6845
2_0332	5H	48	49.1649
2_1260	5H	48	49.1649
2_0105	5H	49	49.8256
1_0079	5H	50	50.5291
1_0237	5H	50	50.5291
1_0671	5H	50	50.5291
1_0840	5H	50	50.5291
2_0306	5H	50	50.5291
2_0372	5H	50	50.5291
3_0644	5H	50	50.5291
3_0700	5H	50	50.5291
3_0747	5H	50	50.5291
3_1503	5H	50	50.5291
2_1148	5H	50	50.5291
3_0538	5H	50	50.5291
3_1183	5H	50	50.5291
1_0034	5H	51	51.5078
1_0899	5H	51	51.5078
1_1151	5H	51	51.5078
1_1363	5H	51	51.5078
2_0981	5H	51	51.5078
3_0111	5H	51	51.5078
3_1062	5H	51	51.5078
3_1064	5H	51	51.5078
3_1451	5H	51	51.5078
1_1240	5H	51	51.5078
1_1512	5H	51	51.5078
2_0283	5H	51	51.5078
2_0961	5H	51	51.5078
2_0501	5H	51	51.5078
2_1200	5H	51	51.5078
2_1244	5H	51	51.5078
3_0312	5H	51	51.5078
3_0515	5H	51	51.5078
3_1309	5H	51	51.5078
3_1340	5H	51	51.5078
1_1221	5H	51	51.5078
1_1523	5H	52	52.1134
1_0725	5H	53	52.8598
1_1089	5H	53	52.8598
3_1032	5H	53	52.8598
3_1034	5H	53	52.8598
3_1035	5H	53	52.8598
1_1159	5H	53	52.8598
1_1385	5H	53	52.8598
2_1508	5H	53	52.8598
3_0011	5H	53	52.8598
3_1033	5H	53	52.8598
3_1280	5H	53	52.8598
2_0265	5H	54	53.8385
2_1344	5H	54	53.8385
1_1281	5H	55	54.7745
2_0441	5H	55	54.7745
3_0745	5H	56	55.4413
2_0713	5H	57	56.7687
3_1477	5H	57	56.7687
2_1036	5H	58	57.044
2_1275	5H	59	57.8943
2_1121	5H	60	58.6467
1_0203	5H	61	59.7234
2_0278	5H	61	59.7234
1_0641	5H	61	59.7234
1_1438	5H	61	59.7234
1_1249	5H	62	60.2067
2_0279	5H	62	60.2067
2_0392	5H	62	60.2067
2_1239	5H	62	60.2067
3_0007	5H	62	60.2067
3_0966	5H	62	60.2067
3_0080	5H	62	60.2067
2_0350	5H	63	61.8828
1_0548	5H	64	62.623
2_0297	5H	65	63.3265
3_0719	5H	65	63.3265
1_0953	5H	66	63.9321
2_0367	5H	66	63.9321
2_1001	5H	66	63.9321
2_1309	5H	67	64.7702
2_0818	5H	68	64.7947
3_0252	5H	68	64.7947
1_0183	5H	69	67.6576
2_1133	5H	69	67.6576
1_0127	5H	70	68.2142
1_0634	5H	70	68.2142
2_0236	5H	70	68.2142
2_1128	5H	70	68.2142
1_0633	5H	71	69.2909
2_0096	5H	72	70.8997
1_0140	5H	73	71.9336
1_0167	5H	73	71.9336
2_0246	5H	73	71.9336
1_1515	5H	74	72.6799
2_0736	5H	74	72.6799
2_0645	5H	75	74.8332
2_1186	5H	75	74.8332
2_1445	5H	75	74.8332
3_0314	5H	75	74.8332
1_1355	5H	76	77.745
1_1135	5H	77	78.1855
2_1480	5H	77	78.1855
3_1427	5H	78	79.519
1_0674	5H	79	80.1797
3_1361	5H	79	80.1797
1_0524	5H	80	82.4248
1_0930	5H	81	83.1711
1_1106	5H	81	83.1711
2_1497	5H	81	83.1711
1_1290	5H	81	83.1711
2_1150	5H	81	83.1711
1_0578	5H	82	83.795
2_0497	5H	83	84.4496
1_1134	5H	84	86.0768
2_0526	5H	84	86.0768
3_1271	5H	84	86.0768
3_0533	5H	85	86.7375
1_0518	5H	86	88.0527
1_0771	5H	86	88.0527
2_0097	5H	86	88.0527
3_0834	5H	86	88.0527
1_1473	5H	87	89.3679
1_0790	5H	88	89.6554
1_0408	5H	89	90.0653
2_0449	5H	89	90.0653
2_0850	5H	89	90.0653
1_0622	5H	90	91.3316
2_1421	5H	91	91.98
1_0414	5H	92	93.2218
2_0327	5H	92	93.2218
1_1350	5H	93	93.6562
2_0018	5H	93	93.6562
2_0403	5H	94	94.4025
3_0098	5H	94	94.4025
1_0077	5H	95	95.106
2_0134	5H	95	95.106
2_0549	5H	95	95.106
2_0795	5H	96	95.522
1_0024	5H	97	96.1214
2_1314	5H	97	96.1214
3_0537	5H	97	96.1214
3_0855	5H	97	96.1214
3_1417	5H	97	96.1214
1_0844	5H	98	97.4856
2_1321	5H	98	97.4856
1_0834	5H	99	98.2013
2_1168	5H	99	98.2013
3_0846	5H	99	98.2013
3_0847	5H	99	98.2013
3_0852	5H	99	98.2013
3_0854	5H	99	98.2013
3_0850	5H	99	98.2013
2_0320	5H	100	98.8498
2_1061	5H	101	99.3942
1_0507	5H	102	103.01
1_0871	5H	102	103.01
2_0805	5H	102	103.01
2_1139	5H	102	103.01
2_1439	5H	102	103.01
3_0705	5H	102	103.01
3_0807	5H	102	103.01
3_1236	5H	102	103.01
1_0752	5H	103	103.738
1_1273	5H	104	105.689
2_1390	5H	105	106.362
1_0477	5H	106	107.188
3_0056	5H	106	107.188
3_0456	5H	106	107.188
1_1341	5H	107	108.277
3_0619	5H	107	108.277
1_1200	5H	108	109.476
1_1245	5H	109	113.507
1_0094	5H	110	114.143
2_0629	5H	111	114.816
1_1298	5H	112	115.446
[truncated: 997 more rows]
